# Supplementary material for: Altered cognitive processes shape tactile perception in autism
Source: eLife. 2026 Jun 10;14:RP108333. doi: 10.7554/eLife.108333 (PMC13252952; doi:10.7554/eLife.108333)
Supplement: Figure 5—source code 1. [file elife-108333-fig5-code1.zip]

Archive with 1 entries (1 files):
- eLife-VOR-RA-2025-108333/Figure 5_Source code 1_2AFC_Miss rates_mixed model.py
